# Supplementary material for: Ex vivo multiplex profiling of protein tyrosine kinase activities in early stages of human lung adenocarcinoma
Source: Oncotarget. 2017 Aug 2;8(40):68599–613. doi: 10.18632/oncotarget.19803 (PMC5620281; doi:10.18632/oncotarget.19803)
Supplement: Supplementary file 2 [file oncotarget-08-68599-s002.xlsx]

## Sheet: 118 patients AdCa TNM 1 & 2  
Patient code	Date of surgery	Age at surgery	Reason for exclusion	Pt goup	Pt gender	Pt surgery type	Pt alive/death status	Pt death because of NSCLC	Stadium	Biopsie available	Resection type	Nodal stage	Tu grade status	Survival until last follow up	Diagnosed local recidive	Diagnose distant metastasis	Distant metastasis (place)	Adjuvant Therapy	Neoadjuvant Therapy	Stage	Primary tumour	Other disease	smoker	Pack/year	% Tumor cells	% stroma	% necrosis	EGF mutation	EGF FISH	EGF ICH	Oncocarta
1	2003-01-21	68	lost or unusable	3	m	lobectomy	dead	yes	pT2, pN0, M0	1 Tu	NA	0	NA	13.6	no	yes	lymph nodes, bone	no	no	IB	yes	chronic pancreatitis	yes	70	N/A	N/A	N/A	nd	nd	nd	nd
2	2003-01-31	73	not dead of NSCLC	1	f	lobectomy	dead	no	pT1, pN0, cM0, G2	1 Tu, 1 No	R0	0	G2	41.5	no	no	no	no	no	IA	yes	Diabetes,	no	0	100	0		nd	nd	nd	nd
3	2003-03-11	65	not dead of NSCLC	1	m	lobectomy	dead	nd	pT2, pN0,cM0, IB	1 Tu, 1 No	NA	0	NA	80.6	nd	nd	nd	no	no	IB	yes	Died from stomach Ca Stomacal carcinoma	yes	40	100	0	0	nd	nd	nd	nd
4	2003-03-20	74	included	B	m	lobectomy	alive	-	pT2, pN0, cM0, G3, R0, IB	1 Tu, 1 No	R0	0	G3	71.3	no	no	no	no	no	IB	yes	none	stop 1945	60	80	20	0	negative	nd	nd	nd
5	2003-04-10	67	included	A	m	lobectomy	dead	yes	pT1, pN0, M0, G2	1 Tu, 1 No	NA	0	G2	44.6	no	yes	brain	no	no	IA	yes	spine trauma 08/2006COPD, cardiomyopathie, alcool abuse	yes	200	50	50	0	nd	nd	nd	KRAS mutant
6	2003-05-09	54	mixed phenotype	6	f	lobectomy	dead	yes	pT2, cN0, cM1, G2	1 Tu, 1 No	NA	0	G3	17	nd	yes	liver, central nervous system	no	no	IA	yes	combined surgery with met in liver	no	0	N/A	N/A	N/A	nd	nd	nd	nd
7	2003-05-16	72	not dead of NSCLC	1	m	wedge resection	dead	no	pT2, pN0,cM0	1 Tu	NA	0	NA	2.1	no	no	no	no	no	IA	yes	COPD	yes	55	N/A	N/A	N/A	nd	nd	nd	nd
8	2003-05-30	67	neoadjuvant therapy	2	m	pneumonectomy	dead	yes	ypT2, pN1, cM1, G2-3	1 Tu, 1 No	NA	1	G2-3	35.3	yes	yes	lymph node, bone lung	no	yes	IIB	yes	pancreatitis	stop 2003	150	N/A	N/A	N/A	nd	nd	nd	nd
9	2003-05-30	67	included	B	m	lobectomy	alive	-	pT2, cN0,cM0,G2, R0	1 Tu, 1 No	R0	0	G2	99.3	no	no	no	no	no	IA	yes	COPD	yes	60	90	10	0	nd	nd	nd	nd
10	2003-06-18	65	lost or unusable	3	m	pneumonectomy	dead	yes	pT2, pN1,cM0,R0, IIB	1 Tu	R0	1	NA	49.8	yes	yes	brain, lung, kidney	no	no	IIB	yes		stop 2003	50	N/A	N/A	N/A	nd	nd	nd	nd
11	2003-06-20	69	included	C	m	lobectomy	dead	yes	pT2, pN0, G2	1 Tu, 1 No	NA	0	G2	53.7	yes	nd	nd	no	no	IA	yes	COPD	yes	45	100	0	0	nd	nd	nd	nd
12	2003-07-23	64	included	C	m	lobectomy	alive	-	pT2, pN0, cM0, G3, IB	1 Tu, 1 No	NA	0	G3	99.1	no	no	no	no	no	IB	yes	none	stop 2003	45	90	10	0	nd	nd	nd	nd
13	2003-08-06	67	included	E	m	lobectomy	dead	yes	pT2, pN0, cM0, G3, R0 or pT3, pN0	1 Tu, 1 No	R0	0	G3	19.8	yes	yes	lung	no	no	IIB	yes	COPD contralateral Adeno CA lung tumour	yes	40	100	0	0	nd	nd	nd	nd
14	2003-08-20	71	included	G	f	lobectomy	alive	-	pT2, pN1, cMO, IIB	1 Tu, 1 No	NA	1	G2	98.2	no	no	no	no	no	IIB	yes		no	0	100	0	0	nd	nd	nd	nd
15	2004-04-20	73	not dead of NSCLC	1	m	wedge resection	dead	no	pT1, pN0, cMO, R0, G2, IA	1 Tu	R0	0	G2	27.4	no	no	no	no	no	IA	yes		yes	10	N/A	N/A	N/A	nd	nd	nd	nd
16	2004-07-29	62	lost or unusable	3	f	pneumonectomy	dead	yes	pT2, pN0, cM0, R0, G2-3, IB	1 Tu	R0	0	G2-G3	19.1	no	yes	brain	no	no	IB	yes	no	yes	40	N/A	N/A	N/A	nd	nd	nd	nd
17	2005-02-11	56	not dead of NSCLC	1	m	lobectomy	dead	no	pT2, pN1,cM0, G3, IIB	1 Tu, 1 No	NA	1	G3	1.2	no	no	no	no	no	IIB	yes	lung fibrosis, heart disease	yes	25	N/A	N/A	N/A	nd	nd	nd	nd
18	2005-03-17	37	neoadjuvant therapy	2	m	lobectomy	alive	-	ypT1, ypN1, cMO, G3, IIA	1 Tu, 1 No	NA	1	G3	81.8	no	no	no	no	yes	IIA	yes	none	stop 2004	30	100	0	0	nd	nd	nd	nd
19	2005-04-05	62	included	B	m	lobectomy	alive	-	pT1, pN0, cM0, R0, IA	1 Tu, 1No	R0	0	G1	85.9	no	no	no	no	no	IA	yes	right lung Adeno Ca 12/2006, Hodgkin lymphoma 10/2006, prostata Adeno Ca 01/2006	stop 2005	40	100	0	0	nd	nd	nd	nd
20	2005-06-01	65	included	A	f	lobectomy	dead	yes	pT1, pN0, cM0, R0, IA	1 Tu, 1No	R0	0	NA	50.5	yes	yes	brain, lymph nodes	no	no	IA	yes	CO pneumopathie kidney failure	yes	35	50	50	0	nd	nd	nd	nd
21	2005-07-26	62	included	A	m	lobectomy	dead	yes	pT2, pN0, cM0, R0, G3, IB	1 Tu, 1No	R0	0	G3	17.6	yes	yes	lymph nodes	no	no	IB	yes	COPD, arterisclerosis	yes	30	100	0	0	negative	negative	2+	nd
22	2005-07-26	79	unreachable patient	4	f	lobectomy	alive	-	pT2, cN0, cM0, G2, IB	1 Tu, 1No	NA	0	G2	1.4	no	no	no	no	no	IB	yes	Depression hypertonie Lung tumor resection 1967	no	0	N/A	N/A	N/A	nd	nd	nd	nd
23	2005-08-12	63	included	A	m	lobectomy	dead	yes	pT2, pN0, cM0, G3, R0, IB	1 Tu, 1No	R0	0	G3	49.7	yes	yes	kidney, adrenal, liver, brain	no	no	IB	yes	Tongue carcioma urothel carcinoma	stop 2005	50	90	10	0	negative	negative	0-1	nd
24	2005-09-02	66	included	B	m	lobectomy	alive	-	pT1, pN0, cM0, R0, G1, IA	1 Tu, 1No	R0	0	G1	71.8	no	no	no	no	no	IA	yes	COPD, arterisclerosis	yes	105	100	0	0	nd	nd	nd	nd
25	2005-09-07	62	technical problem	7	f	lobectomy	alive	-	pT2, pN0, cM0, R0, G2, IB	1 Tu, 1No	R0	0	G2	69.6	no	no	no	no	no	IB	yes	no	stop 1990	15	100	0	0	nd	nd	nd	nd
26	2005-09-19	69	not dead of NSCLC	1	m	lobectomy	dead	no	pT2, pN0 cM0, R0, G3, IB	1 Tu, 1No	R0	0	G3	6.7	no	no	no	yes	no	IB	yes	COPD	yes	90	N/A	N/A	N/A	nd	nd	nd	nd
27	2005-09-19	77	not dead of NSCLC	1	m	lobectomy	dead	no	pT2, pN0, cM0, G3, IB	1 Tu, 1No	R0	0	G3	8.9	no	no	no	no	no	IB	yes	no	stop 1985	20	N/A	N/A	N/A	nd	nd	nd	nd
28	2005-09-28	54	included	B	f	lobectomy	alive	-	pT2, pN0, cM0, R0, G1, IB	1 Tu, 1No	R0	0	G1	79.1	no	no	no	no	no	IB	yes	no	stop 2005	23	90	10	0	nd	nd	nd	nd
29	2005-09-30	75	included	B	m	lobectomy	alive	-	pT2, pN0, cM0, R0, G2, IB	1 Tu, 1No	R0	0	G2	76.6	no	no	no	no	no	IB	yes	COPD	yes	50	100	0	0	nd	nd	nd	nd
30	2005-10-04	56	included	A	f	lobectomy	dead	yes	pT2, pN0, cM0, R0, IB	1 Tu, 1No	R0	0	NA	10.4	yes	no	no	no	no	IB	yes	no	yes	10	100	0	0	nd	nd	2+	nd
31	2005-11-15	56	not dead of NSCLC	1	f	lobectomy	dead	no	pT2, pN1, M0, G-2-3, IIB	1 Tu, 1No	R0	1	G2-3	61.6	no	yes	brain	no	no	IIB	yes	schizophrenie lung emphysema hypercholesterinemia	yes	20	100	0	0	nd	nd	nd	nd
32	2005-12-16	57	included	B	f	lobectomy	alive	-	pT1, pN0, cM0, R0, G2, IA	1 Tu, 1No	R0	0	G2	76	no	no	no	no	no	IA	yes	hysterectomy, bilateral mastectomy, ovariancyst ops, appendectomy, disc hernia ops	stop 12/05	37	100	0	0	nd	nd	nd	nd
33	2005-12-20	55	less than 30% tumour cells	5	m	lobectomy	alive	-	pT2, pN0, cM0, R0, G2, IB	1 Tu, 1No	R0	0	G2	67.8	no	no	no	no	no	IB	yes	Diabetes,	stop 1976	32	10	90	0	nd	nd	nd	nd
34	2006-01-12	76	not dead of NSCLC	1	f	lobectomy	dead	no	pT2, pN1 cM0, G2, IIB	1 Tu, 1No	NA	1	G2	21	no	no	tonsil	no	no	IIB	yes	Died from Tonsillen Carcinoma COPD Herzkrankheit	yes	40	90	10	0	nd	nd	nd	nd
35	2006-01-26	54	included	C	m	lobectomy	alive	-	pT2, pN0, cM0, G3, R0, IB	1 Tu, 1No	R0	0	G3	57	no	no	no	no	no	IB	yes	none	yes	30	50	50	0	nd	nd	nd	nd
36	2006-02-09	58	neoadjuvant therapy	2	m	pneumonectomy	dead	yes	ypT2, ypN1, uM0, G2, R1, IIB	1 Tu, 1No	R1	1	G2	52.1	yes	yes	lung	no	yes	IIB	yes	Diabetes,	yes	40	100	0	0	negative	negative	2 to 3	nd
37	2006-02-17	78	included	C	f	lobectomy	dead	yes	pT2, pN0, G3, R0, IB	1 Tu, 1No	R0	0	G3	14.6	yes	yes	nd	no	no	IB	yes	arterisclerosis	stop 1986	20	100	0	0	nd	nd	nd	nd
38	2006-03-22	75	mixed phenotype	6	f	lobectomy	alive	-	cT2, cN0, cM0, R0, IB	1 Tu, 1No	R0	0	NA	62.8	no	no	no	no	no	IB	yes	none	yes	40	40	60	0	nd	nd	nd	nd
39	2006-04-19	66	included	A	m	lobectomy	dead	yes	pT2, pN0, cM0, G3, IB	1 Tu, 1No	NA	0	G3	52.9	yes	nd	nd	no	no	IB	yes	COPD	stop 1993	45	80	20	0	nd	nd	nd	nd
40	2006-05-09	65	included	G	m	lobectomy	dead	yes	pT3, pN0, cM0, G3, R0, IIB	1 Tu, 1No	R0	0	G3	23.3	no	yes	brain	yes	no	IIB	yes	COPD	yes	25	100	0	0	nd	nd	nd	nd
41	2006-05-29	46	less than 30% tumour cells	5	f	pneumonectomy	alive	-	pT1, pN1, cM0, G3, IIA (UL) pT2m, pN0, cM0, G2, IB (OL)	1 Tu, 1No	NA	1	G3	61.6	no	no	no	no	no	IIB	yes	Depression	yes	20	10	90	0	nd	nd	nd	nd
42	2006-06-06	56	included	B	f	lobectomy	alive	-	pT1, pN0, G1, R0, IA	1 Tu, 1No	R0	0	G1	62.6	no	no	no	no	no	IA	yes	none	stop 1998	50	100	0	0	nd	nd	1+	nd
43	2006-07-07	66	included	B	f	lobectomy	alive	-	pT2, pN0, cM0, G1, R1, IB	1 Tu, 1No	R1	0	G1	62.9	no	no	no	no	no	IB	yes	none	yes	50	30	70	0	negative	nd	nd	nd
44	2006-07-20	46	included	A	m	lobectomy	dead	yes	pT2, pN0, cM0, G2, R0, IB	1 Tu, 1No	R0	0	G2	47	yes	yes	lung, brain , liver	no	no	IB	yes	Stent implantation	stop 2006	33	100	0	0	negative	positive	1 to 2	nd
45	2006-07-25	80	included	F	f	lobectomy	alive	-	pT2, pN1, cM0, G3, R0, IIB	1 Tu, 1No	R0	1	G3	73.5	no	no	no	no	no	IIB	yes	malignant melanome, hypertensive heart	no	0	100	0	0	nd	nd	nd	nd
46	2006-09-06	67	less than 30% tumour cells	5	f	lobectomy	alive	-	pT2, pN1, cM0, G2, IIB	1 Tu, 1No	NA	1	G2	65.4	yes	yes	brain	yes	no	IIB	yes	none	no	0	5	95	0	nd	nd	nd	nd
47	2006-11-10	59	unreachable patient	4	m	lobectomy	alive	-	pT1, pN0, M0, IA	1 Tu, 1No	NA	0	G2	6	no	no	no	no	no	IA	yes	mouth carcinoma	yes	80	N/A	N/A	N/A	positive	negative	1	nd
48	2006-11-13	57	technical problem	7	m	lobectomy	dead	yes	pT1, pN0, cM0, G3, R0, IA	1 Tu, 1No	R0	0	G3	32.5	yes	yes	bone	no	no	IA	yes	bone metastasis	yes	20	100	0	0	negative	negative	2	nd
49	2006-11-17	52	included	E	f	pneumonectomy	dead	yes	pT2, pN1, M0, G3, L1, V1	1 Tu, 1No	NA	1	G3	12.2	yes	yes	brain	yes	no	IIB	yes	Diabetes,	stop 2006	25	100	0	0	negative	negative	2	nd
50	2006-11-27	71	included	A	m	lobectomy	dead	yes	pT1, pN0, cMx, G3, R0, IA	1 Tu, 1No	R0	0	G3	24.6	nd	yes	brain	no	no	IA	yes	COPD PAVK	yes	100	80	20	0	negative	negative	2	nd
51	2006-12-01	54	not dead of NSCLC	1	f	lobectomy	dead	no	pT1, pN0, G3	1 Tu, 1No	NA	0	G3	0.1	no	no	no	no	no	IA	yes	COPD	yes	90	N/A	N/A	N/A	negative	positive	2	nd
52	2006-12-12	68	included	C	m	lobectomy	dead	yes	pT2, pN0, cM0, G2, R0, IB	1 Tu, 1No	R0	0	G2	68.6	yes	yes	lung, bone, brain	no	no	IB	yes	arterisclerosis, diabetes	yes	72	90	10	0	positive	positive	3	nd
53	2007-01-08	59	included	B	f	lobectomy	alive	-	pT2, pN0, cM0, G1, IB	1 Tu, 1No	NA	0	G1	66.1	no	no	no	no	no	IB	yes	none	stop 1988	40	100	0	0	nd	nd	nd	nd
54	2007-01-19	79	included	C	f	lobectomy	alive	-	pT1, pN0, M0, G3, IA	1 Tu, 1No	NA	0	G3	68.5	no	no	no	no	no	IA	yes	COPD, sigma colon resection (2004)	stop 2007	60	90	10	0	negative	negative	2	nd
55	2007-01-23	59	included	C	m	lobectomy	alive	-	pT2, pN0, cM0, G2, IB	1 Tu, 1No	NA	0	G2	61.1	no	no	no	no	no	IB	yes	none	stop 1982	17	100	0	0	nd	nd	nd	nd
56	2007-02-21	64	included	C	f	lobectomy	alive	-	pT2, pN0, cM0, G3, IB	1 Tu, 1No	R0	0	G3	66.5	no	no	no	no	no	IB	yes	Bronchitis Diabetes hypetonie breast cancer in 2012	stop 2007	50	100	0	0	nd	nd	nd	nd
57	2007-04-12	49	included	C	f	lobectomy	dead	yes	pT1, pN0, cM0, G3, R0, IA	1 Tu, 1No	R0	0	G3	11.7	yes	no	no	no	no	IA	yes	HCV, Hypertonie alcool abuses, depression, died am folgen d Lungentumor (Fr Baechli 7.9.2012)	yes	45	90	10	0	negative	negative	2 to 3	nd
58	2007-04-30	77	included	C	f	lobectomy	dead	yes	pT2, pN0, cM0, R0, G2, IB	1 Tu, 1No	R0	0	G2	59.6	yes	yes	lung	no	no	IB	yes	Lung Adeno Ca 07/2011 died 21.3.2012 cause unknown but probably Lung Ad	no	0	100	0	0	negative	negative	2	nd
59	2007-06-05	80	included	C	f	lobectomy	alive	-	pT2, pN0, cM0, G2, R0, IB	1 Tu, 1No	R0	0	G2	62.5	no	no	no	no	no	IB	yes	basal Ca of nose (02/2012)	no	0	100	0	0	negative	negative	2	nd
60	2007-08-09	54	less than 30% tumour cells	5	m	lobectomy	dead	yes	pT2, pN0, cM0, R0, IB or PT3, pNx, cM0, G3	1 Tu, 1No	NA	?	NA	56	yes	yes	brain	yes	no	IB	yes	Colitis	stop 1995	62.5	0	100	0	negative	positive	2 to 3	nd
61	2007-08-21	68	lost or unusable	3	f	lobectomy	alive	-	pT1, pN0, cM0,	1 Tu	NA	0	NA	54.8	no	no	no	no	no	IA	yes	Malignant melanom surgery one month before lung surgery, Depression, osteoporosis	no	0	N/A	N/A	N/A	positive	positive	2	nd
62	2007-10-03	50	included	C	m	lobectomy	alive	-	pT2, pN0, cM0, G2, R0, IB	1 Tu, 1No	R0	0	G2	59.9	no	no	no	yes	no	IB	yes	Diabetes hypertonie heart disease	stop 2006	60	100	0	0	negative	negative	0 to 2	nd
63	2007-10-25	69	included	C	m	lobectomy	alive	-	pT1, pN0, cM0, IA	1 Tu, 1No	NA	0	NA	59.4	no	no	no	no	no	IA	yes	none	stop 1977	20	50	50	0	nd	nd	nd	nd
64	2007-10-26	66	included	A	f	lobectomy	dead	yes	pT1, pN0, G2, cM0, IA	1 Tu, 1No	NA	0	G2	21.1	yes	yes	lung, bone	no	no	IB	yes	COPD, Urothel CA (12/06)	yes	45	100	0	0	negative	negative	2	nd
65	2007-11-09	60	included	C	m	lobectomy	alive	-	pT2, pN0, L1, V1, G3, R0, IB	1 Tu, 1No	R0	0	G3	56.8	yes	yes	brain, lung	yes	no	IB	yes	Asbestos exposure	yes	60	100	0	0	negative	positive	0 to 1	nd
66	2008-01-09	48	included	F	f	lobectomy	alive	-	pT2, pN1, cM0, G2, IIB	1 Tu, 1No	NA	1	G2	54.6	yes	yes	brain, lung	yes	no	IIB	yes	pneumonectomy left	no	0	100	0	0	positive	positive	3	nd
67	2008-01-15	65	included	C	f	lobectomy	alive	-	pT1, pN0, cM0, IA	1 Tu, 1No	NA	0	G2	56.7	no	no	no	no	no	IA	yes	Non hodgkins lymphoma breast mastopathy	no	0	50	50	0	positive	negative	2	nd
68	2008-02-12	73	not dead of NSCLC	1	m	lobectomy	dead	no	pT2, pN0, G3, L1, V1, cM0, R0, IB	1 Tu, 1No	R0	0	G3	48.1	yes	yes	brain	yes	no	IB	yes	diabetes COPD pneumonie	yes	120	90	10	0	negative	positive	0 to 1	nd
69	2008-04-02	70	included	G	m	lobectomy	alive	-	pT3, pN0, cM0, G3, V1, IIB	1 Tu, 1No	NA	0	G3	29.2	no	no	no	no	no	IIB	yes	myocard infract, bypass etc	stop 1996	80	100	0	0	negative	negative	1	nd
70	2008-04-17	75	necrotic tissue	6	m	lobectomy	alive	-	pT2, pN0, cM0, G1, IB	1 Tu, 1No	NA	0	G1	40.6	no	no	no	no	no	IB	yes	Coronary disease hypertonie	no	0	0	0	100	positive	negative	1	nd
71	2008-05-13	69	technical problem	7	f	lobectomy	alive	-	pT2, pN0, cM0, G3, R0, IB	1 Tu, 1No	R0	0	G3	39.1	no	no	no	no	no	IB	yes	colon diverticulosem, COPD	yes	60	100	0	0	negative	negative	2	nd
72	2008-05-27	78	not dead of NSCLC	1	f	lobectomy	dead	no	pT1, pN0 cM0, G1, R0, IA	1 Tu, 1No	R0	0	G1	18.3	no	no	no	no	no	IB	yes	urothelCa (09/05) Died from urothel CA	stop 1983	10	80	20	0	positive	negative	2	nd
73	2008-07-10	84	included	D	m	lobectomy	alive	-	pT2, pN0, cM0, IB	1 Tu, 1No	NA	0	NA	38.8	no	no	no	no	no	IB	yes	Heart disese and infract, prostata hyperplasie	stop 1972	15	100	0	0	nd	nd	nd	nd
74	2008-07-17	70	technical problem	7	f	lobectomy	alive	-	pT2, N0, cM0, G3, L1, V1, IB	1 Tu, 1No	R0	0	G3	42.4	no	no	no	yes	no	IB	yes	none	stop 1973	10	100	0	0	positive	positive	2	nd
75	2008-08-14	74	included	A	f	lobectomy	dead	yes	pT1, pN0, cM0-1, G2, IA	1 Tu, 1No	NA	0	G2	17.9	yes	yes	lung	no	no	IA	yes	COPD	stop 1994	40	100	0	0	nd	nd	nd	nd
76	2008-10-30	56	included	D	m	lobectomy	alive	-	pT2, pN0, cM0, IB	1 Tu, 1No	NA	0	G2	42.2	no	no	no	yes	no	IB	yes	HCV HCC	yes	365	100	0	0	nd	nd	nd	nd
77	2008-10-31	66	dried tissue	6	m	lobectomy	alive	-	pT1, pN0, cM0, G2, IA	1 Tu, 1No	NA	0	G2	35.6	no	no	no	no	no	IA	yes	none	yes	100	DRIED	DRIED	DRIED	nd	nd	nd	nd
78	2008-12-23	70	included	E	m	lobectomy	dead	yes	pT2, pN0, cM0, L1, V1, G2, IIA	1 Tu, 1No	NA	0	G2	23.3	yes	yes	brain	no	no	IIA	yes	COPD	stop 2008	10	100	0	0	negative	positive	2	nd
79	2009-01-22	56	included	G	f	lobectomy	alive	-	pT2, pN1, cM0, IIB	1 Tu, 1No	NA	1	NA	29.6	no	no	no	yes	no	IIB	yes	none	yes	40	100	0	0	nd	nd	nd	nd
80	2009-03-16	60	included	D	m	lobectomy	alive	-	pT1, pN0, cM0, G2, V1, IA	1 Tu, 1No	NA	0	G2	0.7	no	no	no	no	no	IA	yes	COPD	yes	100	100	0	0	negative	negative	0 to 1	nd
81	2009-03-17	57	included	D	m	lobectomy	alive	-	pT2, pN0, cM0, V1, G3, IB	1 Tu, 1No	NA	0	G3	10.2	no	no	no	no	no	IB	yes	none	yes	60	50	50	0	negative	negative	0	nd
82	2009-03-20	67	neoadjuvant therapy	2	f	lobectomy	dead	yes	ypT1, ypN0, IA	1 Tu, 1No	NA	0	NA	23.6	no	no	no	no	yes	IA	yes	hypertonie	stop 2001	35	0	100	0	nd	nd	nd	nd
83	2009-04-03	83	included	D	m	wedge resection	alive	-	pT2, cN0, cM0, G2, IB	1 Tu, 1No	NA	0	G2	40.4	no	no	no	no	no	IB	yes	coronary disease	stop 1980	25	100	0	0	negative	negative	2	nd
84	2009-04-30	61	neoadjuvant therapy	2	m	lobectomy	alive	-	ypT2, pN0, cM0, IB or cT2, cN2, cM0,	1 Tu, 1No	NA	0	NA	35.3	yes	yes	lung	no	yes	IB	yes	none	stop 2004	80	100	0	0	nd	nd	2	nd
85	2009-05-05	67	included	D	m	wedge resection	alive	-	pT2, pN0, cM0, G3, L1, IB	1 Tu, 1No	NA	0	G3	35	no	no	no	yes	no	IB	yes	COPD, BMI 30	stop 1979	80	100	0	0	negative	positive	2 to 3	nd
86	2009-05-07	64	included	F	m	lobectomy	alive	-	pT2, pN0, M0, G3, L1, V1, IIA	1 Tu, 1No	NA	0	G3	30.6	no	no	no	no	no	IIA	yes	none	no	0	100	0	0	negative	positive	2	nd
87	2009-06-09	54	included	D	m	lobectomy	alive	-	pT2, pN0, M0, G3, IB	1 Tu, 1No	NA	0	G3	36.9	no	no	no	no	no	IB	yes	Diabetes	stop 2009	60	80	20	0	negative	negative	2	nd
88	2009-06-23	68	less than 30% tumour cells	5	f	wedge resection	dead	yes	pT1, cN0, cM0, IA	1 Tu, 1No	NA	0	G3	37	yes	yes	liver, bone	no	no	IA	yes	COPD, heart disease second lung AdenoCa	yes	65	0	100	0	nd	nd	nd	nd
89	2009-07-07	66	not dead of NSCLC	1	m	lobectomy	dead	no	pT1, pN0, cM0, G2, IA	1 Tu, 1No	NA	0	G2	25.7	no	no	no	no	no	IA	yes	COPD atherosclerosis urothel Ca	yes	55	50	50	0	negative	negative	1 to 2	nd
90	2009-07-16	88	included	F	m	lobectomy	alive	-	pT2, pN1, cM0, G3, V1, R0, IIA	1 Tu, 1No	R0	1	G3	36.9	yes	yes	lung	no	no	IIA	yes	prostata resection (12/05)	no	0	100	0	0	negative	positive	3	nd
91	2009-07-17	75	included	D	m	lobectomy	alive	-	pT2, pN0, cM0, G2, V1, R0, IB	1 Tu, 1No	R0	0	G2	24.2	no	no	no	no	no	IB	yes	COPD	yes	100	90	10	0	negative	nd	nd	nd
92	2009-08-20	85	included	F	f	lobectomy	alive	-	pT2, pN0, cM0, G1, IIB	1 Tu, 1No	NA	0	G1	33.8	no	no	no	no	no	IIB	yes	heart disease	stop 1998	100	100	0	0	negative	negative	2	nd
93	2009-09-08	54	neoadjuvant therapy	2	m	pneumonectomy	dead	no	ypT2, ypN0, cM0, IB	1 Tu, 1No	NA	0	NA	6.1	yes	yes	bone, liver	no	yes	IB	yes	former HCV	yes	40	N/A	N/A	N/A	negative	negative	0 to 1	nd
94	2009-09-16	55	neoadjuvant therapy	2	f	lobectomy	alive	-	ypT2, ypN1, cM0, IIB	1 Tu, 1No	NA	1	NA	3.4	no	no	no	no	yes	IIB	yes	COPD	yes	80	N/A	N/A	N/A	negative	positive	2	nd
95	2009-09-24	71	neoadjuvant therapy	2	f	lobectomy	alive	-	ypT2, ypN1, IIA,	1 Tu, 1No	NA	1	NA	33.9	no	no	no	no	yes	IIA	yes	melanome (1994) hypercholesteinemie	no	0	N/A	N/A	N/A	negative	positive	2	nd
96	2009-10-20	68	included	H	f	lobectomy	alive	-	pT2a, pN1, M0, L1, V1, G3, IIA	1 Tu, 1No	NA	1	G3	22.9	no	no	no	yes	no	IIA	yes	COPD, mammary Ca (1966), ovarectomy, osteoporosis	stop 2001	40	100	0	0	nd	nd	nd	nd
97	2009-11-27	70	included	E	f	lobectomy	dead	yes	pT2b, pN0 cM0, G3, ,IIA	1 Tu, 1No	R0	0	G3	8.2	no	yes	brain	no	no	IIA	yes	Colon adeno Ca + adjuvant therapy (2003), breast Ca (1979)	no	0	100	0	0	nd	nd	nd	nd
98	2009-12-11	59	included	G	f	lobectomy	alive	-	pT2, pN1, V1, G2, IIB or pT3, pN1,bV1,bG2,	1 Tu, 1No	NA	1	G2	30.7	no	no	no	yes	no	IIB	yes	?	yes	30	100	0	0	nd	nd	nd	nd
99	2009-12-18	63	included	E	f	lobectomy	dead	yes	pT2, pN1, L1, V1, G3	1 Tu, 1No	NA	1	G3	8.1	yes	yes	brain, bone, lung, pleura, lymph nodes, liver, kidney	yes	no	IIB	yes	COPD, reflux oesophagitis	stop 2009	60	100	0	0	nd	nd	nd	nd
100	2010-01-27	64	included	G	m	lobectomy	alive	-	pT2b, pN0, cM0, G2, IIA	1 Tu, 1No	NA	0	G2	30	no	no	no	yes	no	IIA	yes	COPD	stop 2004	15	100	0	0	negative	negative	1	nd
101	2010-01-29	76	included	G	m	lobectomy	alive	-	pT3, pN0, cM0, G2, IIB	1 Tu, 1No	NA	0	G2	25.9	no	no	no	no	no	IIB	yes	heart disease arteriosclerose	stop 1980	20	50	50	0	negative	nd	0	nd
102	2010-04-13	41	included	D	m	wedge resection	alive	-	pT1a, cN0, cM0, G3, IA	1 Tu, 1No	NA	0	G3	24.4	no	no	no	no	no	IA	yes	neuroendocrine tumor	no	0	90	10	0	negative	negative	3	nd
103	2010-06-03	62	included	H	m	lobectomy	alive	-	pT3, pN0, cM0, G3, L1, V1, IIB	1 Tu, 1No	NA	0	G3	23.5	no	no	no	no	no	IIB	yes	COPD bladdderCa 2009 Heart disease	yes	50	70	30	0	negative	negative	3	nd
104	2010-07-15	49	included	H	f	lobectomy	alive	-	pT2a, pN1, cM0, G3, V1, IIA	1 Tu, 1No	NA	1	G3	19.1	no	no	no	yes	no	IIA	yes	none	no	0	40	60	0	negative	positive	3	nd
105	2010-08-09	65	necrotic tissue	6	m	lobectomy	alive	-	pT2a, pN0, cM0, R0, G2, IB	1 Tu, 1No	R0	0	G2	11	no	no	no	yes	no	IB	yes	arterial hypertonie	yes	45	50	50	100	negative	negative	1 to 2	nd
106	2010-08-11	63	less than 30% tumour cells	5	f	lobectomy	alive	-	pT1a, pN0, G2, R0, L0, V0, IA	1 Tu, 1No	R0	0	G2	13.3	no	no	no	no	no	IA	yes	none	stop 1960	2	10	90	0	negative	negative	2	nd
107	2010-10-01	61	included	H	m	lobectomy	alive	-	pT2a, pN1, cM0, G2, R0, IIA	1 Tu, 1No	R0	1	G2	14	no	no	no	yes	no	IIA	yes	none	no	0	100	0	0	nd	nd	nd	nd
108	2010-10-20	68	included	D	m	lobectomy	alive	-	pT2a, pN0, cM0, G3, V1, IB	1 Tu, 1No	NA	0	G3	18.2	no	no	no	no	no	IB	yes	COPD,Lung Ad Ca pT1a in other lobe 08/2010 AND Lung Ad Ca of other lung pT2 on 04/2002	yes	150	50	50	0	negative	positive	2	nd
109	2010-11-09	67	neoadjuvant therapy	2	m	lobectomy	alive	-	ypT1a, pN0, cM0, IA	1 Tu, 1No	NA	0	NA	21.2	no	no	no	no	yes	IA	yes	none	no	0	N/A	N/A	N/A	nd	nd	nd	nd
110	2010-11-29	61	included	H	f	lobectomy	alive	-	pT3, pN0, cMx, G2, L1, V1, IIB	1 Tu, 1No	NA	0	G2	1.3	no	no	no	no	no	IIB	yes	COPD Heart disease	yes	15	40	60	0	negative	negative	2	nd
111	2010-12-14	68	neoadjuvant therapy	2	m	lobectomy	alive	-	ypT2, ypN0, cM0, IIA	1 Tu, 1No	NA	0	NA	3.9	no	no	no	no	yes	IIA	yes	COPD	stop 2010	75	N/A	N/A	N/A	nd	nd	nd	nd
112	2010-12-23	71	included	D	m	lobectomy	alive	-	pT2a, pN0, cM0, L1, G2, IB	1 Tu, 1No	NA	0	G2	4.1	no	yes	lung	no	no	IB	yes	Diabetes, COPD,EGFR-FISH positiv	stop 2010	20	70	30	0	negative	positive	3	nd
113	2010-12-29	62	included	D	f	lobectomy	alive	-	pT2, cN0, cM0, G3, IA	1 Tu, 1No	NA	0	G3	0.9	no	no	no	no	no	IA	yes	COPD, diabetes, BMI 37, osteoporose	stop 2010	60	90	10	0	negative	negative	2	nd
114	2011-01-25	61	lost or unusable	3	m	lobectomy	alive	-	pT2a, pN0, cM0, G3, L1, V1, IB	1 Tu, 1No	NA	0	G3	2.4	no	no	no	no	no	IA	yes	none	yes	40	N/A	N/A	N/A	negative	negative	2	nd
115	2004-02-05	28	included	C	f	lobectomy	alive	-	pT2, pN0, cM0, IB	1 Tu, 1 No	NA	0	NA	99.2	no	no	no	no	no	IB	yes	none	yes	12	100	0	0	nd	nd	nd	nd
116	2005-02-07	72	necrotic tissue	6	m	pneumonectomy	alive	-	pT2, pN1, MO, G2-3, IIB	1 Tu, 1No	NA	1	G2-G3	3	no	no	no	no	no	IIB	yes	none	yes	70	90	10	100	nd	nd	nd	nd
117	2005-03-01	54	included	C	f	lobectomy	dead	yes	pT2, pN0, cM0, G3, R0, IB	1 Tu, 1No	R0	0	G3	28.7	yes	nd	nd	no	no	IB	yes	chronical bronchitis, depression, died of tumour progression Bronchus Ca	yes	70	100	0	0	nd	nd	nd	nd
118	2006-12-18	68	less than 30% tumour cells	5	f	lobectomy	alive	-	pT2, pN0, cM0, G2, R0, IA	1 Tu, 1 No	R0	0	G2	68.5	no	no	no	no	no	IA	yes	Glaucoma	yes	40	10	90	0	nd	nd	nd	nd

## Sheet: AdCa TNM 1 survival  (months)
AdCa TNM Stage 1 survival after surgery (months )																Stage II survival after surgery (months )
Patient code	group A training short	Patient code	group B training long	Patient code	group A & B training	Patient code	group C validation long and short	Patient code	group D < 5 years follow up	Patient code	group A, B, C	Patient code	group A, B, C, D			Patient code	group E training short	Patient code	group F training long	Patient code	group E & F training	Patient code	group G validation long and short	Patient code	group H < 5 years follow up	Patient code	group E, F, G	Patient code	group E, F, G, H	group E, F, G, H
5	44.6333	4	71.3333	5	44.6333	11	53.7	73	38.7667	11	53.7	73	38.7667			13	19.7667	45	73.5	13	19.7667	14	98.2	96	22.9	13	19.7667	96	22.9
20	50.5	9	99.2667	20	50.5	12	99.1	76	42.2	12	99.1	76	42.2			49	12.2	66	54.6	49	12.2	40	23.3	103	23.5	49	12.2	103	23.5
21	17.5667	19	85.9	21	17.5667	35	57	80	0.7	35	57	80	0.7			78	23.3	86	30.6	78	23.3	69	29.2333	104	19.1	78	23.3	104	19.1
23	49.7	24	71.8	23	49.7	37	14.5667	81	10.2	37	14.5667	81	10.2			97	8.23333	90	36.9	97	8.23333	79	29.6	107	14	97	8.23333	107	14
30	10.4	28	79.1	30	10.4	52	68.6333	83	40.4	52	68.6333	83	40.4			99	8.1	92	33.8	99	8.1	98	30.7	110	1.26667	99	8.1	110	1.26667
39	52.9333	29	76.6333	39	52.9333	54	68.5	85	35	54	68.5	85	35							45	73.5	100	30			45	73.5	13	19.7667
44	47.0333	32	75.9667	44	47.0333	55	61.1	87	36.9	55	61.1	87	36.9							66	54.6	101	25.9			66	54.6	49	12.2
50	24.6	42	62.6	50	24.6	56	66.5	91	24.2	56	66.5	91	24.2							86	30.6					86	30.6	78	23.3
64	21.0667	43	62.8667	64	21.0667	57	11.7	102	24.4	57	11.7	102	24.4							90	36.9					90	36.9	97	8.23333
75	17.8667	53	66.1	75	17.8667	58	59.5667	108	18.2	58	59.5667	108	18.2							92	33.8					92	33.8	99	8.1
				4	71.3333	59	62.5	112	4.1	59	62.5	112	4.1													14	98.2	45	73.5
				9	99.2667	62	59.9	113	0.933333	62	59.9	113	0.933333													40	23.3	66	54.6
				19	85.9	63	59.4			63	59.4	11	53.7													69	29.2333	86	30.6
				24	71.8	65	56.8333			65	56.8333	12	99.1													79	29.6	90	36.9
				28	79.1	67	56.6667			67	56.6667	35	57													98	30.7	92	33.8
				29	76.6333	115	99.1667			115	99.1667	37	14.5667													100	30	14	98.2
				32	75.9667	117	28.7333			117	28.7333	52	68.6333													101	25.9	40	23.3
				42	62.6					5	44.6333	54	68.5															69	29.2333
				43	62.8667					20	50.5	55	61.1															79	29.6
				53	66.1					21	17.5667	56	66.5															98	30.7
										23	49.7	57	11.7															100	30
										30	10.4	58	59.5667															101	25.9
										39	52.9333	59	62.5
										44	47.0333	62	59.9
										50	24.6	63	59.4
										64	21.0667	65	56.8333
										75	17.8667	67	56.6667
										4	71.3333	115	99.1667
										9	99.2667	117	28.7333
										19	85.9	5	44.6333
										24	71.8	20	50.5
										28	79.1	21	17.5667
										29	76.6333	23	49.7
										32	75.9667	30	10.4
										42	62.6	39	52.9333
										43	62.8667	44	47.0333
										53	66.1	50	24.6
												64	21.0667
												75	17.8667
												4	71.3333
												9	99.2667
												19	85.9
												24	71.8
												28	79.1
												29	76.6333
												32	75.9667
												42	62.6
												43	62.8667
												53	66.1
	median		median		median		median		median		median		median				median		median		median		median		median		median		median
	34.6167		73.8833		57.7667		59.5667		24.3		59.5667		52.9333				12.2		36.9		46.8		29.6		19.1		29.6		24.7
	average		average		average		average		average		average		average				average		average		average		average		average		average		average
	33.63		75.1567		54.3933		57.8569		23		55.9847		47.9068				14.32		45.88		30.1		38.1333		16.1533		33.4078		29.4864
	High		High		High		High		High		High		High				High		High		High		High		High		High		High
	52.9333		99.2667		99.2667		99.1667		42.2		99.2667		99.2667				23.3		73.5		73.5		98.2		23.5		98.2		98.2
	Low		Low		Low		Low		Low		Low		Low				Low		Low		Low		Low		Low		Low		Low
	10.4		62.6		10.4		11.7		0.7		10.4		0.7				8.1		30.6		8.1		23.3		1.26667		8.1		1.26667

## Sheet: AdCa TNM 2 survival (months)
AdCa TNM Stage 2 survival after surgery (months )
Patient code	group E training short	Patient code	group F training long	Patient code	group E & F training	Patient code	group G validation long and short	Patient code	group H < 5 years follow up	Patient code	group E, F, G	Patient code	group E, F, G, H	group E, F, G, H
13	19.7667	45	73.5	13	19.7667	14	98.2	96	22.9	13	19.7667	96	22.9
49	12.2	66	54.6	49	12.2	40	23.3	103	23.5	49	12.2	103	23.5
78	23.3	86	30.6	78	23.3	69	29.2333	104	19.1	78	23.3	104	19.1
97	8.23333	90	36.9	97	8.23333	79	29.6	107	14	97	8.23333	107	14
99	8.1	92	33.8	99	8.1	98	30.7	110	1.26667	99	8.1	110	1.26667
				45	73.5	100	30			45	73.5	13	19.7667
				66	54.6	101	25.9			66	54.6	49	12.2
				86	30.6					86	30.6	78	23.3
				90	36.9					90	36.9	97	8.23333
				92	33.8					92	33.8	99	8.1
										14	98.2	45	73.5
										40	23.3	66	54.6
										69	29.2333	86	30.6
										79	29.6	90	36.9
										98	30.7	92	33.8
										100	30	14	98.2
										101	25.9	40	23.3
												69	29.2333
												79	29.6
												98	30.7
												100	30
												101	25.9
	median		median		median		median		median		median		median
	12.2		36.9		46.8		29.6		19.1		29.6		24.7
	average		average		average		average		average		average		average
	14.32		45.88		30.1		38.1333		16.1533		33.4078		29.4864
	High		High		High		High		High		High		High
	23.3		73.5		73.5		98.2		23.5		98.2		98.2
	Low		Low		Low		Low		Low		Low		Low
	8.1		30.6		8.1		23.3		1.26667		8.1		1.26667

## Sheet: Age at surgery (years) 
Age at surgery (years)
group A training short	group B training long	group A & B training	group C validation long and short	group D < 5 years follow up	group A, B, C	group A, B, C, D		group E training short	group F training long	group E & F training	group G validation long and short	group H < 5 years follow up	group E, F, G	group E, F, G, H
67	74	74	69	84	74	74		67	80	67	71	68	67	67
65	67	67	64	56	67	67		52	48	52	65	62	52	52
62	62	62	54	60	62	62		70	64	70	70	49	70	70
63	66	66	78	57	66	66		70	88	70	56	61	70	70
56	54	54	68	83	54	54		63	85	63	59	61	63	63
66	75	75	79	67	75	75				80	64		80	80
46	57	57	59	54	57	57				48	76		48	48
71	56	56	64	75	56	56				64			64	64
66	66	66	49	41	66	66				88			88	88
74	59	59	77	68	59	59				85			85	85
		67	80	71	67	67							71	71
		65	50	62	65	65							65	65
		62	69		62	62							70	70
		63	60		63	63							56	56
		56	65		56	56							59	59
		66	28		66	66							64	64
		46	54		46	46							76	76
		71			71	71								68
		66			66	66								62
		74			74	74								49
					69	69								61
					64	64								61
					54	54
					78	78
					68	68
					79	79
					59	59
					64	64
					49	49
					77	77
					80	80
					50	50
					69	69
					60	60
					65	65
					28	28
					54	54
						84
						56
						60
						57
						83
						67
						54
						75
						41
						68
						71
						62
median	median	median	median	median	median	median		median	median	median	median	median	median	median
65.5	64	65.5	64	64.5	65	65		67	80	46.8	65	61	67	64.5
average	average	average	average	average	average	average		average	average	average	average	average	average	average
63.6	63.6	63.6	62.7647	64.8333	63.2162	63.6122		64.4	73	68.7	65.8571	60.2	67.5294	65.8636
